# Supplementary material for: Genome-wide analysis of the Tritipyrum WRKY gene family and the response of TtWRKY256 in salt-tolerance
Source: Front Plant Sci. 2022 Dec 14;13:1042078. doi: 10.3389/fpls.2022.1042078 (PMC9795024; doi:10.3389/fpls.2022.1042078)
Supplement: Supplementary file 3 [file Table_1.xlsx]

## Sheet: Sheet1
geneID	Name	Chr	sub_family	start	end	aalen	MolWt	pI
TraesCS1A02G070400.1	TtWRKY1	1A	I	53187274	53189460	440	47541.7	7.94
TraesCS1A02G121500.1	TtWRKY2	1A	II-c	135182594	135183536	196	19140.3	9.03
TraesCS1A02G197400.1	TtWRKY3	1A	II-e	355342845	355344381	342	36738.9	6.68
TraesCS1A02G298600.1	TtWRKY4	1A	I	493500538	493503348	505	54444.6	5.9
TraesCS1A02G300900.1	TtWRKY5	1A	III	495455275	495456610	309	33492.1	5.4
TraesCS1A02G301000.1	TtWRKY6	1A	III	495487232	495490176	287	31193.1	8.84
TraesCS1A02G301100.1	TtWRKY7	1A	III	495578650	495580083	303	32394.8	4.88
TraesCS1A02G348600.1	TtWRKY8	1A	II-c	533740600	533742853	135	14977.9	10.58
TraesCS1A02G358100.1	TtWRKY9	1A	II-c	540191129	540192273	220	23453.9	6.12
TraesCS1A02G358400.1	TtWRKY10	1A	II-c	540286427	540287431	220	23096.5	7.55
TraesCS1A02G401800.1	TtWRKY11	1A	II-c	565291854	565295194	398	42089.8	7.59
TraesCS1A02G410500.1	TtWRKY12	1A	III	571724650	571725888	253	26480.4	5.64
TraesCS1A02G410700.1	TtWRKY13	1A	III	571787041	571787784	247	26037.8	5.63
TraesCS1A02G421800.1	TtWRKY14	1A	II-c	577766724	577776378	286	30547.7	7.64
TraesCS1A02G421900.1	TtWRKY15	1A	II-c	577820458	577821778	208	22514.8	6.79
TraesCS1B02G088900.2	TtWRKY16	1B	I	87731139	87733767	458	49300.5	7.99
TraesCS1B02G212000.1	TtWRKY17	1B	II-e	385295925	385297471	341	36807.3	7.1
TraesCS1B02G243100.1	TtWRKY18	1B	III	431444134	431449163	359	38970.1	8.64
TraesCS1B02G308200.1	TtWRKY19	1B	I	530778348	530781185	509	54905.1	5.9
TraesCS1B02G310900.1	TtWRKY20	1B	III	533952299	533956538	286	31108.7	7
TraesCS1B02G363200.1	TtWRKY21	1B	II-c	591510181	591513018	229	24848.9	7.98
TraesCS1B02G374700.1	TtWRKY22	1B	II-c	605432740	605433506	223	23528	6.26
TraesCS1B02G374900.1	TtWRKY23	1B	II-c	605583399	605584802	220	23210.6	6.93
TraesCS1B02G434300.1	TtWRKY24	1B	II-b	658908133	658910735	626	64812.4	7.31
TraesCS1B02G440300.1	TtWRKY25	1B	III	661929604	661930887	245	25645.6	4.78
TraesCS1B02G440500.1	TtWRKY26	1B	III	662005092	662006455	261	27322.5	5.35
TraesCS1B02G440600.1	TtWRKY27	1B	III	662016062	662017381	238	25192.3	5.64
TraesCS1B02G440700.1	TtWRKY28	1B	III	662020304	662021029	241	25436.3	5.31
TraesCS1B02G453200.1	TtWRKY29	1B	II-c	669709182	669714043	287	30601.6	7.04
TraesCS1B02G453300.1	TtWRKY30	1B	II-c	669728491	669731352	312	33014.3	6.62
TraesCS1B02G455000.1	TtWRKY31	1B	II-e	670202181	670203493	299	32307.9	5.7
TraesCS1D02G072900.1	TtWRKY32	1D	I	53379717	53381850	464	49971.3	8.4
TraesCS1D02G122400.1	TtWRKY33	1D	II-c	122899130	122899714	194	21580.9	8.72
TraesCS1D02G200900.1	TtWRKY34	1D	II-e	283616976	283618508	340	36680	6.61
TraesCS1D02G292700.1	TtWRKY35	1D	I	391860635	391863613	507	54483.5	6.06
TraesCS1D02G300300.1	TtWRKY36	1D	III	398466722	398467972	307	33144.2	6.17
TraesCS1D02G300500.1	TtWRKY37	1D	III	398550101	398551507	307	33112.7	4.79
TraesCS1D02G300600.1	TtWRKY38	1D	III	398557976	398560967	287	31178.9	8.21
TraesCS1D02G300700.1	TtWRKY39	1D	III	398851878	398853228	303	32413.8	4.67
TraesCS1D02G300900.1	TtWRKY40	1D	III	398871265	398874102	290	32453	6.18
TraesCS1D02G351600.1	TtWRKY41	1D	II-c	436710123	436713581	135	14931.9	10.58
TraesCS1D02G362900.1	TtWRKY42	1D	II-c	444891776	444893135	220	23335.8	6.93
TraesCS1D02G363300.1	TtWRKY43	1D	II-c	445039290	445040625	223	23413.9	7.55
TraesCS1D02G412500.1	TtWRKY44	1D	II-b	473855761	473858616	591	60894.9	6.94
TraesCS1D02G418000.1	TtWRKY45	1D	III	475863710	475865116	246	25918	6.02
TraesCS1D02G418400.1	TtWRKY46	1D	III	475913127	475914272	255	27096.2	5.12
TraesCS1D02G418500.1	TtWRKY47	1D	III	475918350	475919799	242	25500.7	5.32
TraesCS1D02G418600.1	TtWRKY48	1D	III	475923157	475923900	247	26082	5.63
TraesCS1D02G429800.1	TtWRKY49	1D	II-c	481335083	481337832	288	30799.9	6.74
TraesCS1D02G429900.1	TtWRKY50	1D	II-c	481341123	481343919	307	33103.4	6.76
TraesCS1D02G430000.1	TtWRKY51	1D	II-c	481365263	481368640	296	31336.7	7.6
TraesCS1D02G431600.1	TtWRKY52	1D	II-e	481602722	481603980	295	31941.5	6.06
TraesCS2A02G011000.1	TtWRKY53	2A	II-c	4161106	4165285	205	22669.7	9.01
TraesCS2A02G104800.1	TtWRKY54	2A	III	57864109	57866331	350	36458.3	7.05
TraesCS2A02G104900.1	TtWRKY55	2A	III	57889089	57890914	337	35555.4	7.86
TraesCS2A02G161500.1	TtWRKY56	2A	III	113829049	113830578	296	31643.2	6.79
TraesCS2A02G182700.1	TtWRKY57	2A	I	142308066	142317170	465	50311.7	6.23
TraesCS2A02G189700.1	TtWRKY58	2A	I	156367355	156375510	612	66056.4	6.83
TraesCS2A02G261900.1	TtWRKY59	2A	II-c	413072618	413075506	286	30471	6.99
TraesCS2A02G270200.2	TtWRKY60	2A	II-d	438299464	438300894	320	33750.9	9.71
TraesCS2A02G330500.1	TtWRKY61	2A	I	562980339	562985619	735	77480.5	6.86
TraesCS2A02G392100.1	TtWRKY62	2A	II-c	642223992	642228284	229	25049.3	8.56
TraesCS2A02G433000.1	TtWRKY63	2A	II-d	686214139	686215467	328	34596.9	10.67
TraesCS2A02G443800.1	TtWRKY64	2A	II-e	693894002	693898707	509	53396.3	6.45
TraesCS2A02G489500.1	TtWRKY65	2A	III	723358546	723360224	294	31018.4	7.29
TraesCS2B02G010500.1	TtWRKY66	2B	II-c	5684671	5689444	205	22679.7	8.66
TraesCS2B02G056300.1	TtWRKY67	2B	III	27529170	27530421	281	30776.2	5.61
TraesCS2B02G121800.1	TtWRKY68	2B	III	89326479	89328448	347	36562.5	7.95
TraesCS2B02G121900.1	TtWRKY69	2B	III	89431164	89433431	380	40204.9	9.11
TraesCS2B02G187500.1	TtWRKY70	2B	III	162872445	162873846	293	31118.5	6.73
TraesCS2B02G209200.1	TtWRKY71	2B	I	190968612	190972154	468	50688.1	6.23
TraesCS2B02G217400.2	TtWRKY72	2B	I	206109547	206117433	614	66209.5	6.83
TraesCS2B02G280300.1	TtWRKY73	2B	II-c	386592039	386595371	285	30338.9	6.95
TraesCS2B02G351600.1	TtWRKY74	2B	I	500589979	500593827	730	77187.2	6.86
TraesCS2B02G410400.1	TtWRKY75	2B	II-c	583787693	583791983	229	25063.3	8.56
TraesCS2B02G454300.1	TtWRKY76	2B	II-d	648652525	648653888	313	33032	10.59
TraesCS2B02G465000.1	TtWRKY77	2B	II-e	659532280	659536705	504	53070.9	6.58
TraesCS2B02G517400.1	TtWRKY78	2B	III	712318148	712319762	297	31566.1	6.34
TraesCS2D02G011700.1	TtWRKY79	2D	II-c	5668870	5674210	206	22731.8	9.01
TraesCS2D02G042700.1	TtWRKY80	2D	III	15372162	15373390	293	32022.9	6.5
TraesCS2D02G104500.1	TtWRKY81	2D	III	56253779	56256115	351	37178.2	7.93
TraesCS2D02G104600.1	TtWRKY82	2D	III	56297881	56299883	336	35847.9	8.2
TraesCS2D02G104700.1	TtWRKY83	2D	III	56445845	56447647	346	36380.5	8.88
TraesCS2D02G168600.1	TtWRKY84	2D	III	112549364	112550846	293	31259.9	6.9
TraesCS2D02G190500.1	TtWRKY85	2D	I	134463982	134474630	458	49782.2	6.56
TraesCS2D02G198100.4	TtWRKY86	2D	I	145885303	145893105	638	69046.8	7.21
TraesCS2D02G262100.1	TtWRKY87	2D	II-c	318506429	318509254	285	30357	6.9
TraesCS2D02G269200.1	TtWRKY88	2D	II-d	331178380	331179847	313	33111.2	9.94
TraesCS2D02G332300.1	TtWRKY89	2D	I	425215377	425219440	735	77480.5	6.86
TraesCS2D02G390200.1	TtWRKY90	2D	II-c	497922168	497926465	229	24963.2	8.56
TraesCS2D02G431000.1	TtWRKY91	2D	II-d	543428876	543430202	324	34233.4	10.67
TraesCS2D02G443000.1	TtWRKY92	2D	II-e	553728984	553733439	509	53381.3	6.44
TraesCS2D02G489700.1	TtWRKY93	2D	III	588676152	588677693	293	30915.2	7.09
TraesCS3A02G111200.1	TtWRKY94	3A	II-c	78710172	78711132	225	23772.3	7.19
TraesCS3A02G116200.1	TtWRKY95	3A	II-c	83977019	83983489	262	27720.1	10.21
TraesCS3A02G167200.1	TtWRKY96	3A	II-b	172963326	172966183	575	60165.8	7.03
TraesCS3A02G209800.1	TtWRKY97	3A	II-c	374445928	374447068	228	24931.4	7.1
TraesCS3A02G228600.1	TtWRKY98	3A	II-c	427332282	427334702	345	37653.6	7.66
TraesCS3A02G229300.1	TtWRKY99	3A	II-e	429321235	429323160	316	34203.5	6.9
TraesCS3A02G242500.1	TtWRKY100	3A	II-c	455802604	455805284	365	38650.2	8.7
TraesCS3A02G248700.1	TtWRKY101	3A	II-c	466644535	466647054	203	21338.7	7.54
TraesCS3A02G280400.1	TtWRKY102	3A	II-c	509533575	509536805	222	24091.9	7.11
TraesCS3A02G281900.1	TtWRKY103	3A	II-e	510663384	510665381	298	31499.9	5.23
TraesCS3A02G289700.2	TtWRKY104	3A	II-e	518641990	518643594	287	31415.7	4.78
TraesCS3A02G343000.1	TtWRKY105	3A	III	589908943	589912668	260	28149.1	7.29
TraesCS3A02G347500.1	TtWRKY106	3A	I	596513729	596516427	562	59852	6.52
TraesCS3A02G360900.1	TtWRKY107	3A	II-c	608479760	608483175	313	33315	7.27
TraesCS3A02G527300.1	TtWRKY108	3A	II-c	741753988	741756623	381	40173.5	4.89
TraesCS3B02G129900.1	TtWRKY109	3B	II-c	111942804	111943472	222	23895.5	7.1
TraesCS3B02G130000.1	TtWRKY110	3B	II-b	112262454	112264866	490	51068.1	7.82
TraesCS3B02G135300.1	TtWRKY111	3B	II-c	117720854	117726468	265	27939.4	9.97
TraesCS3B02G199000.2	TtWRKY112	3B	II-b	226787203	226790281	580	60722.6	7.42
TraesCS3B02G240200.1	TtWRKY113	3B	II-c	379172114	379173329	239	26265	7.5
TraesCS3B02G255400.1	TtWRKY114	3B	II-e	411844042	411845904	319	34520.9	6.64
TraesCS3B02G256000.1	TtWRKY115	3B	II-c	413417660	413419979	346	37750.7	7.16
TraesCS3B02G270500.1	TtWRKY116	3B	II-c	435958384	435961169	368	38675.1	8.48
TraesCS3B02G277300.1	TtWRKY117	3B	II-c	447262313	447264763	200	21083.4	7.98
TraesCS3B02G315600.1	TtWRKY118	3B	II-e	507286316	507287793	297	31186.6	5.21
TraesCS3B02G324400.1	TtWRKY119	3B	II-e	525241756	525243422	288	31478.7	4.72
TraesCS3B02G375200.1	TtWRKY120	3B	III	588859413	588863714	255	27776.7	7.27
TraesCS3B02G379200.1	TtWRKY121	3B	I	597087815	597090445	559	59593.8	6.52
TraesCS3B02G393300.1	TtWRKY122	3B	II-c	618687759	618692587	320	33940.6	7.08
TraesCS3B02G595800.1	TtWRKY123	3B	II-c	818847188	818850028	410	43601.3	5.25
TraesCS3D02G029100.1	TtWRKY124	3D	III	10516320	10520334	1021	116780	6.87
TraesCS3D02G113200.1	TtWRKY125	3D	II-c	67350958	67351930	223	23917.5	6.35
TraesCS3D02G113300.1	TtWRKY126	3D	II-b	67458412	67461164	492	51267.4	7.57
TraesCS3D02G118100.1	TtWRKY127	3D	II-c	71758853	71764341	262	26786.1	10.62
TraesCS3D02G173300.2	TtWRKY128	3D	II-b	154179353	154182152	636	66657.3	7.63
TraesCS3D02G212700.1	TtWRKY129	3D	II-c	286189458	286190614	239	26330.1	8.12
TraesCS3D02G226300.1	TtWRKY130	3D	II-c	308056972	308059350	345	37718.7	7.44
TraesCS3D02G227400.1	TtWRKY131	3D	II-e	309653322	309655291	320	34544.9	6.9
TraesCS3D02G238300.1	TtWRKY132	3D	III	329602667	329603988	291	30869.3	7.46
TraesCS3D02G242500.1	TtWRKY133	3D	II-c	337973413	337976306	366	38541	8.48
TraesCS3D02G248500.1	TtWRKY134	3D	II-c	347454839	347457154	205	21788.3	8.3
TraesCS3D02G280200.1	TtWRKY135	3D	II-c	388437602	388442556	222	24202	7.58
TraesCS3D02G281900.1	TtWRKY136	3D	II-e	390041400	390042797	298	31405.8	5.42
TraesCS3D02G289500.1	TtWRKY137	3D	II-e	399379779	399381406	281	30724	4.64
TraesCS3D02G337000.1	TtWRKY138	3D	III	448630683	448634556	255	27739.7	7.31
TraesCS3D02G341100.1	TtWRKY139	3D	I	454508319	454511000	561	59673.8	6.36
TraesCS3D02G354700.1	TtWRKY140	3D	II-c	465178116	465181904	321	34165.8	6.58
TraesCS3D02G532800.1	TtWRKY141	3D	II-c	608667799	608670344	376	39556.8	4.98
TraesCS4A02G162500.1	TtWRKY142	4A	I	357677226	357694116	488	51771	7.46
TraesCS4A02G193600.1	TtWRKY143	4A	III	475395967	475398916	222	24487.9	8.46
TraesCS4A02G246000.2	TtWRKY144	4A	II-d	556537118	556539886	349	38037.8	10.37
TraesCS4A02G320800.2	TtWRKY145	4A	II-e	609080116	609084711	369	39823.6	7.09
TraesCS4A02G396200.1	TtWRKY146	4A	II-b	671522858	671527383	605	63856.2	9.41
TraesCS4A02G396300.1	TtWRKY147	4A	II-b	671596941	671602491	585	61134.6	8.54
TraesCS4A02G396400.2	TtWRKY148	4A	II-b	671639168	671643875	601	61989.6	9.41
TraesCS4B02G069500.2	TtWRKY149	4B	II-d	63229353	63232360	340	37183	10.44
TraesCS4B02G121500.1	TtWRKY150	4B	III	143312969	143315845	222	24545	8.2
TraesCS4B02G165900.2	TtWRKY151	4B	I	352135873	352170119	487	51864.3	7.7
TraesCS4B02G170100.1	TtWRKY152	4B	III	372251836	372253311	302	31589.9	6.62
TraesCS4D02G068200.1	TtWRKY153	4D	II-d	43553461	43556455	341	37238.1	10.44
TraesCS4D02G119700.1	TtWRKY154	4D	III	100809611	100812414	222	24487.9	8.46
TraesCS4D02G151700.1	TtWRKY155	4D	I	177474619	177495714	485	51616.8	7.46
TraesCS4D02G172200.1	TtWRKY156	4D	III	299447730	299449192	299	31334.5	6.62
TraesCS4D02G320000.1	TtWRKY157	4D	II-e	483453246	483456417	298	32276.7	10.02
TraesCS4D02G320200.1	TtWRKY158	4D	II-e	483501962	483502966	280	29958.9	10.3
TraesCS5A02G059100.1	TtWRKY159	5A	II-d	59596110	59599296	355	37993.3	10.8
TraesCS5A02G060200.1	TtWRKY160	5A	II-d	60413330	60414432	295	31129.3	9.98
TraesCS5A02G104900.1	TtWRKY161	5A	I	169295225	169300188	497	52921	7.93
TraesCS5A02G156700.1	TtWRKY162	5A	I	335674146	335677490	333	36512.8	9.27
TraesCS5A02G185600.1	TtWRKY163	5A	III	385955280	385957147	343	37293.5	6.18
TraesCS5A02G185700.1	TtWRKY164	5A	III	386162169	386164441	349	36979.2	5.72
TraesCS5A02G225500.1	TtWRKY165	5A	II-a	441112019	441113360	271	29525.1	8.22
TraesCS5A02G225600.1	TtWRKY166	5A	II-a	441193880	441195385	331	35768.1	7.88
TraesCS5A02G258100.1	TtWRKY167	5A	I	473020846	473025199	677	73304.7	6.47
TraesCS5A02G344100.1	TtWRKY168	5A	III	548603537	548611388	1482	165346	7.27
TraesCS5A02G373100.1	TtWRKY169	5A	II-d	571304405	571306364	298	30875.9	10.59
TraesCS5A02G381000.1	TtWRKY170	5A	II-d	578446505	578449774	397	42604.3	10.62
TraesCS5A02G395100.1	TtWRKY171	5A	II-c	590576168	590579961	310	32242.6	6.25
TraesCS5A02G396800.1	TtWRKY172	5A	I	591442651	591446929	424	45721.4	7.94
TraesCS5A02G443600.1	TtWRKY173	5A	II-d	623565130	623567588	448	47890.4	9.66
TraesCS5A02G495800.1	TtWRKY174	5A	II-e	663493660	663495007	295	32115.3	10.03
TraesCS5B02G066400.1	TtWRKY175	5B	II-d	74633111	74636194	355	38126.4	10.8
TraesCS5B02G067700.1	TtWRKY176	5B	II-d	75810991	75811887	298	31344.5	9.83
TraesCS5B02G108500.1	TtWRKY177	5B	I	147436058	147441348	495	52609.8	8.16
TraesCS5B02G145500.1	TtWRKY178	5B	III	272677308	272678526	316	34625.8	6.84
TraesCS5B02G154900.1	TtWRKY179	5B	I	285501095	285504098	333	36438.8	8.89
TraesCS5B02G183700.1	TtWRKY180	5B	III	334593379	334595279	339	37003.3	6.32
TraesCS5B02G183800.1	TtWRKY181	5B	III	334682695	334684434	346	36653.8	6.4
TraesCS5B02G224000.1	TtWRKY182	5B	II-a	399226187	399227704	331	35906.4	7.6
TraesCS5B02G224100.1	TtWRKY183	5B	II-a	399274362	399275927	330	35639.1	7.83
TraesCS5B02G257300.1	TtWRKY184	5B	I	439723270	439727743	679	73672.2	6.32
TraesCS5B02G375100.1	TtWRKY185	5B	II-d	552564076	552565315	299	31071.2	10.62
TraesCS5B02G384600.1	TtWRKY186	5B	II-d	563332544	563335095	400	42910.7	10.68
TraesCS5B02G399900.1	TtWRKY187	5B	II-c	577239440	577241656	311	32393.8	6.51
TraesCS5B02G401800.1	TtWRKY188	5B	I	578539638	578548313	421	45600.4	7.71
TraesCS5B02G558100.2	TtWRKY189	5B	II-e	705617249	705621945	371	39922.8	7.09
TraesCS5D02G070700.1	TtWRKY190	5D	II-d	68693154	68696366	356	38272.6	10.86
TraesCS5D02G071800.1	TtWRKY191	5D	II-d	70520617	70521696	296	31266.5	10.08
TraesCS5D02G116100.1	TtWRKY192	5D	I	135658074	135663647	497	52829	8.16
TraesCS5D02G145600.1	TtWRKY193	5D	III	232402168	232403701	316	34549.7	6.34
TraesCS5D02G162100.1	TtWRKY194	5D	I	253179894	253182955	334	36594.9	9.03
TraesCS5D02G190700.1	TtWRKY195	5D	III	293095369	293097303	341	37185.4	6.32
TraesCS5D02G190800.1	TtWRKY196	5D	III	293163169	293165291	351	37021.2	6.23
TraesCS5D02G232700.1	TtWRKY197	5D	II-a	339968158	339969284	271	29464.1	8.13
TraesCS5D02G232800.1	TtWRKY198	5D	II-a	340066003	340067603	331	35929.4	7.79
TraesCS5D02G232900.1	TtWRKY199	5D	II-a	340098821	340100305	371	40075.6	8.81
TraesCS5D02G266300.1	TtWRKY200	5D	I	370467800	370472512	678	73454	6.51
TraesCS5D02G349800.2	TtWRKY201	5D	III	434540231	434546630	1348	151814	7.14
TraesCS5D02G382600.1	TtWRKY202	5D	II-d	452364224	452365638	300	31109.3	10.48
TraesCS5D02G390800.1	TtWRKY203	5D	II-d	459208386	459210288	394	42280.9	10.62
TraesCS5D02G404400.1	TtWRKY204	5D	II-c	469507945	469512106	310	32343.8	6.79
TraesCS5D02G406500.1	TtWRKY205	5D	I	472236772	472244229	420	45473.1	7.71
TraesCS5D02G451000.1	TtWRKY206	5D	II-d	499410170	499412412	481	51696.8	9.45
TraesCS5D02G564500.2	TtWRKY207	5D	II-e	563398686	563403034	366	39603.5	7.53
TraesCS6A02G080500.1	TtWRKY208	6A	III	49148983	49151956	391	41147.1	8.24
TraesCS6A02G146900.1	TtWRKY209	6A	II-a	126344720	126346757	350	38015.6	8.37
TraesCS6A02G242000.1	TtWRKY210	6A	II-c	453824658	453827944	236	26317	8.35
TraesCS6A02G267500.1	TtWRKY211	6A	II-e	493340007	493344430	481	50412.1	6.19
TraesCS6A02G326500.2	TtWRKY212	6A	II-b	560032024	560034578	553	57771.3	4.79
TraesCS6B02G108000.1	TtWRKY213	6B	III	88653269	88656404	392	41211.2	7.68
TraesCS6B02G175100.2	TtWRKY214	6B	II-a	190122662	190124614	355	38772.3	7.94
TraesCS6B02G282500.1	TtWRKY215	6B	II-c	508939300	508942284	236	26354	8.21
TraesCS6B02G294900.1	TtWRKY216	6B	II-e	529476783	529480724	483	50944.8	6.51
TraesCS6B02G357600.1	TtWRKY217	6B	II-b	625778598	625781138	560	58793.7	4.84
TraesCS6D02G074200.1	TtWRKY218	6D	III	37902798	37905736	390	41036.9	7.99
TraesCS6D02G136200.1	TtWRKY219	6D	II-a	104453626	104455779	348	37751.3	8.16
TraesCS6D02G223900.1	TtWRKY220	6D	II-c	315957011	315959881	236	26423.1	8.21
TraesCS6D02G247200.1	TtWRKY221	6D	II-e	350511637	350515721	481	50500.2	6.01
TraesCS6D02G306300.1	TtWRKY222	6D	II-b	415026955	415029482	559	58550.3	4.72
TraesCS7A02G096300.1	TtWRKY223	7A	II-b	59228624	59233309	604	62809.7	8.47
TraesCS7A02G096500.1	TtWRKY224	7A	II-b	59349063	59353732	611	63457.4	9.53
TraesCS7A02G116000.1	TtWRKY225	7A	III	74158134	74160927	377	39713.9	6.37
TraesCS7A02G240800.1	TtWRKY226	7A	I	216350085	216354253	651	70959.9	8.19
TraesCS7A02G294800.2	TtWRKY227	7A	I	380885103	380893978	522	56945.9	7.81
TraesCS7A02G338500.1	TtWRKY228	7A	III	495538325	495539966	367	38880.4	7.38
TraesCS7A02G343000.2	TtWRKY229	7A	II-e	503051379	503053057	356	37305.5	4.74
TraesCS7A02G508700.1	TtWRKY230	7A	II-a	696552429	696554132	324	35068.5	9.91
TraesCS7A02G508800.1	TtWRKY231	7A	II-a	696622151	696623562	327	35167.4	9.81
TraesCS7A02G509000.1	TtWRKY232	7A	II-a	696721805	696723559	348	37548.3	10.33
TraesCS7B02G012600.1	TtWRKY233	7B	III	8865538	8868430	371	39228.3	6.08
TraesCS7B02G136400.2	TtWRKY234	7B	I	168321379	168325159	633	68384.2	7.69
TraesCS7B02G185400.2	TtWRKY235	7B	I	302414234	302423835	522	56942.8	7.81
TraesCS7B02G240000.1	TtWRKY236	7B	II-e	446664691	446666132	354	37392.7	4.99
TraesCS7B02G249700.1	TtWRKY237	7B	III	461206210	461207472	274	29143.5	10.33
TraesCS7B02G418400.1	TtWRKY238	7B	II-a	686849931	686851528	326	34869.2	9.58
TraesCS7B02G418500.2	TtWRKY239	7B	II-a	686887116	686888542	329	35416.8	9.73
TraesCS7B02G418600.1	TtWRKY240	7B	II-a	686965452	686966443	289	31116.8	9.64
TraesCS7B02G419400.1	TtWRKY241	7B	II-a	688163018	688164771	322	34755.2	10.15
TraesCS7D02G092300.1	TtWRKY242	7D	II-b	55249830	55253911	605	64039.3	9.03
TraesCS7D02G092400.1	TtWRKY243	7D	II-b	55267043	55271018	605	64063.3	9.32
TraesCS7D02G092500.2	TtWRKY244	7D	II-b	55374377	55379413	591	60884.4	9.4
TraesCS7D02G092600.1	TtWRKY245	7D	II-b	55387404	55392014	605	62734.7	9.81
TraesCS7D02G110600.1	TtWRKY246	7D	III	66695801	66699035	368	38791.9	5.57
TraesCS7D02G239800.2	TtWRKY247	7D	I	204252806	204257033	628	67824.3	7.74
TraesCS7D02G287200.1	TtWRKY248	7D	I	311626251	311636061	522	56928.8	7.23
TraesCS7D02G336400.1	TtWRKY249	7D	II-e	428951833	428953472	356	37580.8	4.82
TraesCS7D02G345700.1	TtWRKY250	7D	III	444351839	444353552	298	31488.8	7.2
TraesCS7D02G497300.1	TtWRKY251	7D	II-a	603847757	603849551	372	39851.7	9.38
TraesCS7D02G497400.1	TtWRKY252	7D	II-a	603982418	603983920	327	35149.5	9.24
TraesCS7D02G497700.1	TtWRKY253	7D	II-a	604475214	604477116	328	35120.5	9.41
TraesCS7D02G497800.1	TtWRKY254	7D	II-a	604530876	604532716	326	34931.4	9.83
TraesCSU02G001200.1	TtWRKY255	Un	II-b	1492282	1494726	582	60216.4	7.1
Tel1E01T143800.1	TtWRKY256	1E	I	80138641	80140439	474	51167.6	7.73
Tel1E01T341400.1	TtWRKY257	1E	II-e	304002486	304003615	342	36911.2	6.3
Tel1E01T482200.1	TtWRKY258	1E	I	409796587	409799220	509	55032.1	5.68
Tel1E01T487100.1	TtWRKY259	1E	III	412746787	412747980	289	31014.9	6.25
Tel1E01T487200.1	TtWRKY260	1E	III	412800213	412803526	288	31298	8.46
Tel1E01T487300.1	TtWRKY261	1E	III	413002479	413003513	305	32708.2	4.8
Tel1E01T487400.1	TtWRKY262	1E	III	413011478	413014253	290	32320.8	5.64
Tel1E01T548000.1	TtWRKY263	1E	II-c	449958722	449961476	230	25089.1	8.33
Tel1E01T582700.1	TtWRKY264	1E	II-c	466765585	466766256	223	23495	6.67
Tel1E01T583000.1	TtWRKY265	1E	II-c	466832663	466833337	224	23304.7	6.51
Tel1E01T663600.1	TtWRKY266	1E	II-c	507957870	507960635	424	44637.7	7.4
Tel1E01T676200.1	TtWRKY267	1E	II-b	514518310	514520689	587	60622.7	7.07
Tel1E01T679100.1	TtWRKY268	1E	III	516466581	516467360	259	27342.5	5.65
Tel1E01T679300.1	TtWRKY269	1E	III	516483283	516484020	245	25815.6	5.31
Tel1E01T700000.1	TtWRKY270	1E	II-c	527077659	527079879	290	30751.9	7.19
Tel1E01T700100.1	TtWRKY271	1E	II-c	527084522	527086991	309	33567.1	7.48
Tel1E01T700200.1	TtWRKY272	1E	II-c	527089160	527092520	303	32338.7	6.83
Tel1E01T710000.1	TtWRKY273	1E	II-e	529807504	529808486	295	31843.5	6.52
Tel2E01T036800.1	TtWRKY274	2E	II-c	15605663	15610393	259	27481	9.45
Tel2E01T039200.1	TtWRKY275	2E	II-c	17285689	17291042	206	22763.8	9.01
Tel2E01T228000.1	TtWRKY276	2E	III	105543640	105545633	349	36830	7.66
Tel2E01T319500.1	TtWRKY277	2E	III	154137525	154138851	291	30778.2	6.5
Tel2E01T352900.1	TtWRKY278	2E	I	176332626	176336206	471	50897.4	6.34
Tel2E01T363800.1	TtWRKY279	2E	I	186269880	186277617	614	66175.4	6.93
Tel2E01T477900.1	TtWRKY280	2E	II-c	373005258	373008892	285	30344.9	7.09
Tel2E01T489100.1	TtWRKY281	2E	II-d	385009149	385010591	314	33322.4	9.94
Tel2E01T581100.1	TtWRKY282	2E	I	475176251	475181756	796	84159.2	6.81
Tel2E01T673400.1	TtWRKY283	2E	II-c	540455560	540459672	229	25012.3	8.84
Tel2E01T735600.1	TtWRKY284	2E	II-d	588573505	588574732	333	35148.5	10.74
Tel2E01T753100.1	TtWRKY285	2E	II-e	598340562	598344621	505	53057	6.51
Tel2E01T829700.1	TtWRKY286	2E	III	635153653	635154803	290	30737	6.42
Tel3E01T070400.1	TtWRKY287	3E	II-b	27153987	27169128	542	57681.8	7.35
Tel3E01T192200.1	TtWRKY288	3E	II-c	94011231	94011899	222	23523	6.78
Tel3E01T192300.1	TtWRKY289	3E	II-b	94154706	94156676	490	51223.2	7.61
Tel3E01T199600.1	TtWRKY290	3E	II-c	97985697	97990760	255	26910.2	10.14
Tel3E01T297800.1	TtWRKY291	3E	II-b	179222655	179225363	570	59855.6	6.99
Tel3E01T364400.1	TtWRKY292	3E	II-c	300117309	300118548	238	26111.8	7.84
Tel3E01T386300.1	TtWRKY293	3E	II-e	326974802	326978544	312	33648	7.09
Tel3E01T387300.1	TtWRKY294	3E	II-c	328431597	328433601	345	37582.5	7.45
Tel3E01T403100.1	TtWRKY295	3E	III	345280831	345282140	290	31036.6	8.27
Tel3E01T410500.1	TtWRKY296	3E	II-c	353853124	353855274	361	38192.6	8.7
Tel3E01T419500.1	TtWRKY297	3E	II-c	361937116	361940131	200	21127.6	7.18
Tel3E01T462100.1	TtWRKY298	3E	II-c	398892408	398894982	222	24136	7.03
Tel3E01T463700.1	TtWRKY299	3E	II-e	400521783	400523436	296	31436.8	5.42
Tel3E01T474000.1	TtWRKY300	3E	II-e	406269742	406270842	288	31460.7	4.79
Tel3E01T549200.1	TtWRKY301	3E	III	461181990	461185401	255	27796.8	7.31
Tel3E01T555400.1	TtWRKY302	3E	I	467774406	467776550	562	60134.3	6.68
Tel3E01T577000.1	TtWRKY303	3E	II-c	482689988	482692876	311	33155.8	7.04
Tel3E01T891800.1	TtWRKY304	3E	II-c	663435864	663437880	377	39613.8	4.98
Tel4E01T112300.1	TtWRKY305	4E	II-d	61492011	61494871	341	37366.2	10.51
Tel4E01T193800.1	TtWRKY306	4E	III	124246327	124249059	222	24558	8.2
Tel4E01T303000.1	TtWRKY307	4E	I	350585361	350613704	488	51906.1	7.12
Tel4E01T309000.1	TtWRKY308	4E	III	364594082	364595275	296	31019.3	6.03
Tel5E01T128100.1	TtWRKY309	5E	II-d	87354534	87357622	355	38158.5	10.8
Tel5E01T129400.1	TtWRKY310	5E	II-d	88340201	88341094	297	31300.5	10.04
Tel5E01T198400.1	TtWRKY311	5E	I	151194029	151198778	491	52146.2	8.56
Tel5E01T270400.1	TtWRKY312	5E	I	249035346	249037539	334	36502.9	9.41
Tel5E01T314100.1	TtWRKY313	5E	III	291708961	291710734	338	36695.8	6.44
Tel5E01T314200.1	TtWRKY314	5E	III	291801928	291803858	348	36920.1	6.03
Tel5E01T368600.1	TtWRKY315	5E	II-a	336585761	336586879	262	28554	8.48
Tel5E01T368700.1	TtWRKY316	5E	II-a	336717127	336718481	334	36093.6	7.56
Tel5E01T369000.1	TtWRKY317	5E	II-a	336844701	336846095	334	36098.6	7.54
Tel5E01T369100.1	TtWRKY318	5E	II-a	336854390	336855698	328	35554	8.25
Tel5E01T412600.1	TtWRKY319	5E	I	366339291	366343562	678	73421.9	6.51
Tel5E01T549000.1	TtWRKY320	5E	III	439989277	439990135	192	22202.6	10.7
Tel5E01T593600.1	TtWRKY321	5E	II-d	462141540	462142439	299	31048.2	10.3
Tel5E01T605600.1	TtWRKY322	5E	II-d	468802075	468804706	397	42582.3	10.68
Tel5E01T627700.1	TtWRKY323	5E	II-c	480541115	480543251	310	32288.7	7.11
Tel5E01T629800.1	TtWRKY324	5E	I	482017581	482026730	867	94257.9	6.48
Tel5E01T695400.1	TtWRKY325	5E	II-d	517716522	517719032	455	48425.2	9.58
Tel5E01T839000.1	TtWRKY326	5E	III	590300416	590301605	291	30738	6.3
Tel5E01T871900.1	TtWRKY327	5E	II-c	606909546	606911979	230	25294.5	8.48
Tel5E01T872000.1	TtWRKY328	5E	II-c	607022067	607022818	188	20523.5	9.6
Tel5E01T872100.1	TtWRKY329	5E	II-c	607043611	607052712	229	25161.5	8.56
Tel5E01T872200.1	TtWRKY330	5E	II-c	607113761	607118489	200	22549.6	8.57
Tel5E01T872300.1	TtWRKY331	5E	II-c	607119205	607120954	197	21559.7	10.3
Tel5E01T872600.1	TtWRKY332	5E	II-c	607198127	607198862	175	19537	9.61
Tel5E01T872800.1	TtWRKY333	5E	II-c	607257007	607257799	192	21104.1	9.62
Tel6E01T305900.1	TtWRKY334	6E	II-a	165062519	165064589	352	38451.2	8.38
Tel6E01T456800.1	TtWRKY335	6E	II-c	381458192	381464599	222	24933.5	8.55
Tel6E01T493100.1	TtWRKY336	6E	II-e	419397394	419401400	484	50818.4	6.01
Tel6E01T577000.1	TtWRKY337	6E	II-b	480980149	480982347	558	58485.2	4.84
Tel7E01T077300.1	TtWRKY338	7E	III	38845496	38848961	259	28028.1	7.54
Tel7E01T231100.1	TtWRKY339	7E	III	123141904	123145293	377	39374.6	6.12
Tel7E01T426600.1	TtWRKY340	7E	I	266777303	266779742	630	67855.5	9.03
Tel7E01T504200.1	TtWRKY341	7E	I	383619096	383627265	404	44531.8	9.15
Tel7E01T579000.1	TtWRKY342	7E	II-e	470220926	470222085	353	37042.2	4.82
Tel7E01T594200.1	TtWRKY343	7E	III	481700171	481701436	309	32669	7.68
Tel7E01T873000.1	TtWRKY344	7E	II-a	663600950	663602333	325	34994.4	10.02
Tel7E01T873100.1	TtWRKY345	7E	II-a	663643805	663644900	326	34892.2	10.06
Tel7E01T873500.1	TtWRKY346	7E	II-a	663852776	663854122	376	40856.9	9.05
